# Supplementary material for: Cold-Pressed Walnut-Oil Adulteration with Edible Oils Detection Using Vis-NIR Spectroscopy
Source: Foods. 2025 Nov 13;14(22):3877. doi: 10.3390/foods14223877 (PMC12651916; doi:10.3390/foods14223877)
Supplement: Supplementary file 1 [file foods-14-03877-s001.zip]

Archive with 1 entries (1 files):
- foods-3948066-supplementary.pdf
